# Supplementary material for: Enhanced Cardiorenal Protective Effects of Combining SGLT2 Inhibition, Endothelin Receptor Antagonism and RAS Blockade in Type 2 Diabetic Mice
Source: Int J Mol Sci. 2022 Oct 24;23(21):12823. doi: 10.3390/ijms232112823 (PMC9656616; doi:10.3390/ijms232112823)
Supplement: Supplementary file 1 [file ijms-23-12823-s001.zip]

Archive with 1 entries (1 files):
- ijms-1935255-supplementary.pdf
